# Supplementary material for: Influence of Tin Doped TiO2 Nanorods on Dye Sensitized Solar Cells
Source: Materials (Basel). 2021 Oct 21;14(21):6282. doi: 10.3390/ma14216282 (PMC8585088; doi:10.3390/ma14216282)
Supplement: Supplementary file 1 [file materials-14-06282-s001.zip]

Archive with 1 entries (1 files):
- materials-1416221-supplementary.pdf
